# Supplementary material for: Gut mucin fucosylation dictates the entry of botulinum toxin complexes
Source: Nat Commun. 2025 Nov 25;16:10442. doi: 10.1038/s41467-025-65384-w (PMC12647801; doi:10.1038/s41467-025-65384-w)
Supplement: Supplementary file 3 — Supplementary Data 1 [file 41467_2025_65384_MOESM3_ESM.xlsx]

## Sheet: Sheet1
No	Trivial name	Presentation	Glycans	Co.	Cat#
1	αFuc	PAA	Fucα1-PAA	Glycotech	01-007
2	Fucα2Gal	PAA	Fucα1-2Galβ1-PAA	Glycotech	01-019
3	Fucα3GlcNAc	PAA	Fucα1-3GlcNAcβ1-PAA	Glycotech	01-024
4	Fucα4GlcNAc	PAA	Fucα1-4GlcNAcβ1-PAA	Glycotech	01-025
5	H type1	PAA	Fucα1-2Galβ1-3GlcNAcβ1-PAA	Glycotech	01-037
6	H type2	PAA	Fucα1-2Galβ1-4GlcNAcβ1-PAA	Glycotech	08-034
7	H type3	PAA	Fucα1-2Galβ1-3GalNAcα1-PAA	Glycotech	08-060
8	A	PAA	GalNAcα1-3(Fucα1-2)Galβ1-4GlcNAcβ1-PAA	Glycotech	08-091
9	B	PAA	Galα1-3(Fucα1-2)Galβ1-4GlcNAcβ1-PAA	Glycotech	08-092
10	Lea	PAA	Galβ1-3(Fucα1-4)GlcNAcβ1-PAA	Glycotech	01-035
11	[3S]Lea	PAA	(3OSO3)Galβ1-3(Fucα1-4)GlcNAcβ1-PAA	Glycotech	01-040
12	Leb	PAA	Fucα1-2Galβ1-3(Fucα1-4)GlcNAcβ1-PAA	Glycotech	08-042
13	Lex	PAA	Galβ1-4(Fucα1-3)GlcNAcβ1-PAA	Glycotech	01-036
14	Ley	PAA	Fucα1-2Galβ1-4(Fucα1-3)GlcNAcβ1-PAA	Glycotech	08-043
15	αNeu5Ac	PAA	Neu5Acα2-PAA	Glycotech	01-012
16	αNeu5Gc	PAA	Neu5Gcα2-PAA	Glycotech	01-051
17	Sia2	PAA	Neu5Acα2-8Neu5Acα2-PAA	Glycotech	08-064
18	Sia3	PAA	Neu5Acα2-8Neu5Acα2-8Neu5Acα2-PAA	Glycotech	01-081
19	3'SiaLec	PAA	Neu5Acα2-3Galβ1-3GlcNAcβ1-PAA	Glycotech	01-078
20	3'SL	PAA	Neu5Acα2-3Galβ1-4Glcβ1-PAA	Glycotech	01-038
21	3'SLN	PAA	Neu5Acα2-3Galβ1-4GlcNAcβ1-PAA	Glycotech	01-077
22	sLea	PAA	Neu5Acα2-3Galβ1-3(Fucα1-4)GlcNAcβ1-PAA	Glycotech	08-044
23	sLex	PAA	Neu5Acα2-3Galβ1-4(Fucα1-3)GlcNAcβ1-PAA	Glycotech	01-045
24	6'SL	PAA	Neu5Acα2-6Galβ1-4Glcβ1-PAA	Glycotech	01-039
25	FET	Glycoprotein	Fetuin (complex-type N-glycans and O-glycans)	Sigma	F3004
26	AGP	Glycoprotein	α1-acid glycoprotein (complex-type N-glycans )	Sigma	G9885
27	TF	Glycoprotein	Transferrin (complex-type N-glycans)	Sigma	T3309
28	TG	Glycoprotein	Porcine thyroglobulin (complex and high-mannnose-type N-glycans, and O-glycans)	Sigma	T1126
29	βGal	PAA	Galβ1-PAA	Glycotech	01-004
30	[3S]βGal	PAA	(3OSO3)Galβ1-PAA	Glycotech	01-015
31	A-di	PAA	GalNAcα1-3Galβ1-PAA	Glycotech	01-017
32	Lac	PAA	Galβ1-4Glcβ1-PAA	Glycotech	01-021
33	Lec	PAA	Galβ1-3GlcNAcβ1-PAA	Glycotech	01-020
34	[3'S]Lec	PAA	(3OSO3)Galβ1-3GlcNAcβ1-PAA	Glycotech	01-062
35	LN	PAA	Galβ1-4GlcNAcβ1-PAA	Glycotech	01-022
36	[3'S]LN	PAA	(3OSO3)Galβ1-4GlcNAcβ1-PAA	Glycotech	01-061
37	[6S]LN	PAA	Galβ1-4(6OSO3)GlcNAcβ1-PAA	Glycotech	01-066
38	[6'S]LN	PAA	(6OSO3)Galβ1-4GlcNAcβ1-PAA	Glycotech	01-068
39	βGalNAc	PAA	GalNAcβ1-PAA	Glycotech	01-011
40	di-GalNAcβ	PAA	GalNAcβ1-3GalNAcβ1-PAA	Glycotech	01-070
41	LDN	PAA	GalNAcβ1-4GlcNAcβ1-PAA	Glycotech	01-129	191002
42	GA2	PAA	GalNAcβ1-4Galβ1-4Glcβ1-PAA	Glycotech	01-074
43	Asialo-FET	Glycoprotein	Asialo fetuin (desialylated complex-type N- and O-glycans)	Sigma	F3004 (Acid-treated)
44	Asialo-AGP	Glycoprotein	Asialo α1-acid glycoprotein (desialylated complex-type N-glycans)	Sigma	G9885 (Acid-treated)
45	Asialo-TF	Glycoprotein	Asialo transferrin (desialylated complex-type N-glycans)	Sigma	T3309 (Acid-treated)
46	Asialo-TG	Glycoprotein	Asialo porcine thyroglobulin (desialylated complex-type N-glycans, high-mannose-type N-glycans)	Sigma	T1126 (Acid-treated)
47	βGlcNAc	PAA	GlcNAcβ1-PAA	Glycotech	01-009
48	[6S]βGlcNAc	PAA	(6OSO3)GlcNAcβ1-PAA	Glycotech	01-016
49	Agalacto-Fet	Glycoprotein	Agalacto fetuin (agalactosylated complex-type N- and O-glycans)	Sigma	F3004 (Galactosidase-treated)
50	Agalacto-AGP	Glycoprotein	Agalacto α1-acid glycoprotein (agalactosylated complex-type N- and O-glycans)	Sigma	G9885 (Galactosidase-treated)
51	Agalacto-TF	Glycoprotein	Agalacto transferrin (agalactosylated complex-type N-glycans, high-mannose-type N-glycans)	Sigma	T3309 (Galactosidase-treated)
52	OVM	Glycoprotein	Ovomucoid (complex-type N-glycans)	Sigma	T2011
53	OVA	Glycoprotein	Ovoalbumin (hybrid-type N-glycans)	Sigma	α2512
54	αMan	PAA	Manα1-PAA	Glycotech	01-005
55	βMan	PAA	Manβ1-PAA	Glycotech	01-050
56	[6P]Man	PAA	(6OPO4)Manα1-PAA	Glycotech	01-006
57	INV	Glycoprotein	Yeast invertase (high mannose-type N-glycans)	Sigma	I4504
58	Tn	PAA	GalNAcα1-PAA	Glycotech	01-010
59	Core1	PAA	Galβ1-3GalNAcα1-PAA	Glycotech	08-023
60	Core2	PAA	Galβ1-3(GlcNAcβ1-6)GalNAcα1-PAA	Glycotech	01-083
61	Core3	PAA	GlcNAcβ1-3GalNAcα1-PAA	Glycotech	01-071
62	Core4	PAA	GlcNAcβ1-3(GlcNAcβ1-6)GalNAcα1-PAA	Glycotech	01-089
63	Forssman disaccharide	PAA	GalNAcα1-3GalNAcβ1-PAA	Glycotech	01-026
64	Core6	PAA	GlcNAcβ1-6GalNAcα1-PAA	Glycotech	01-072
65	Core8	PAA	Galα1-3GalNAcα1-PAA	Glycotech	01-028
66	[3’S]Core1	PAA	(3OSO3)Galβ1-3GalNAcα1-PAA	Glycotech	08-069
67	Galβ-Core3	PAA	Galβ1-4GlcNAcβ1-3GalNAcα1-PAA	Glycotech	01-116
68	Asialo-BSM	Glycoprotein	Asialo bovine submaxillary mucin (Tn)	Sigma	M3895 (Acid-treated)
69	Asialo-GP	Glycoprotein	Asialo human glycophorin MN (T)	Sigma	A9791 (Acid-treated)
70	STn	PAA	Neu5Acα2-6GalNAcα1-PAA	Glycotech	01-059
71	STn (Gc)	PAA	Neu5Gcα2-6GalNAcα1-PAA	Glycotech	01-107
72	ST	PAA	Neu5Acα2-3Galβ1-3GalNAcα1-PAA	Glycotech	01-088
73	Siaα2-6Core 1	PAA	Galβ1-3(Neu5Acα2-6)GalNAcα1-PAA	Glycotech	01-113
74	BSM	Glycoprotein	Bovine submaxillary mucin (Sialyl Tn)	Sigma	M3895
75	GP	Glycoprotein	Human glycophorin (Disialyl T and sialyl Tn)	Sigma	G5017
76	αGal	PAA	Galα1-PAA	Glycotech	01-003
77	Galα1-2Gal	PAA	Galα1-2Galβ1-PAA	Glycotech	01-056
78	Galα1-3Gal	PAA	Galα1-3Galβ1-PAA	Glycotech	01-018
79	Galα1-3Lac	PAA	Galα1-3Galβ1-4Glcβ1-PAA	Glycotech	01-075
80	Galα1-3LN	PAA	Galα1-3Galβ1-4GlcNAcβ1-PAA	Glycotech	01-079
81	Galα1-4LN	PAA	Galα1-4Galβ1-4GlcNAcβ1-PAA	Glycotech	01-110
82	Melibiose	PAA	Galα1-6Glcβ1-PAA	Glycotech	01-063
83	αGlc	PAA	Glcα1-PAA	Glycotech	01-001
84	βGlc	PAA	Glcβ1-PAA	Glycotech	01-002
85	Maltose	PAA	Glcα1-4Glcβ1-PAA	Glycotech	01-054
86	-	-	-	-	-
87	CSA	BSA	Chondoroitin sulfate A-BSA	Seikagaku	400655
88	CSB	BSA	Chondoroitin sulfate B-BSA	Seikagaku	400660
89	HS	BSA	Heparan sulfate-BSA	Seikagaku	400700
90	HP	BSA	Heparin-BSA	Calbiochem	375095
91	KS	BSA	Keratan sulfate-BSA	Seikagaku	400760
92	αRha	PAA	Rhamnoseα1-PAA	Glycotech	01-008
93	Mannan (SC)	Glycoprotein	S. cerevisiae mannan	Sigma	M7504
94	Mannan (CA)	Glycoprotein	C.albicans mannan	Takara	MG001
95	Zymosan	Glycoprotein	Zymosan	Sigma	Z4250
96	Chitobiose	PAA	GlcNAcβ1-4GlcNAcβ1-PAA	Glycotech	08-057
97	BSA	BSA	-	Sigma	A7638
98	Negative PAA	PAA	-	Glycotech	01-000

## Sheet: 分割
	NO	Trivial name	Presentation	Glycans	Co.	Cat#		NO	Trivial name	Presentation	Glycans	Co.	Cat#
	1	αFuc	PAA	Fucα1-PAA	Glycotech	01-007		49	Agalacto-Fet	Glycoprotein	Agalacto fetuin (agalactosylated complex-type N- and O-glycans)	Sigma	F3004 (Galactosidase-treated)
	2	Fucα2Gal	PAA	Fucα1-2Galβ1-PAA	Glycotech	01-019		50	Agalacto-AGP	Glycoprotein	Agalacto α1-acid glycoprotein (agalactosylated complex-type N- and O-glycans)	Sigma	G9885 (Galactosidase-treated)
	3	Fucα3GlcNAc	PAA	Fucα1-3GlcNAcβ1-PAA	Glycotech	01-024		51	Agalacto-TF	Glycoprotein	Agalacto transferrin (agalactosylated complex-type N-glycans, high-mannose-type N-glycans)	Sigma	T3309 (Galactosidase-treated)
	4	Fucα4GlcNAc	PAA	Fucα1-4GlcNAcβ1-PAA	Glycotech	01-025		52	OVM	Glycoprotein	Ovomucoid (complex-type N-glycans)	Sigma	T2011
	5	H type1	PAA	Fucα1-2Galβ1-3GlcNAcβ1-PAA	Glycotech	01-037		53	OVA	Glycoprotein	Ovoalbumin (hybrid-type N-glycans)	Sigma	α2512
	6	H type2	PAA	Fucα1-2Galβ1-4GlcNAcβ1-PAA	Glycotech	08-034		54	αMan	PAA	Manα1-PAA	Glycotech	01-005
	7	H type3	PAA	Fucα1-2Galβ1-3GalNAcα1-PAA	Glycotech	08-060		55	βMan	PAA	Manβ1-PAA	Glycotech	01-050
	8	A	PAA	GalNAcα1-3(Fucα1-2)Galβ1-4GlcNAcβ1-PAA	Glycotech	08-091		56	[6P]Man	PAA	(6OPO4)Manα1-PAA	Glycotech	01-006
	9	B	PAA	Galα1-3(Fucα1-2)Galβ1-4GlcNAcβ1-PAA	Glycotech	08-092		57	INV	Glycoprotein	Yeast invertase (high mannose-type N-glycans)	Sigma	I4504
	10	Lea	PAA	Galβ1-3(Fucα1-4)GlcNAcβ1-PAA	Glycotech	01-035		58	Tn	PAA	GalNAcα1-PAA	Glycotech	01-010
	11	[3S]Lea	PAA	(3OSO3)Galβ1-3(Fucα1-4)GlcNAcβ1-PAA	Glycotech	01-040		59	Core1	PAA	Galβ1-3GalNAcα1-PAA	Glycotech	08-023
	12	Leb	PAA	Fucα1-2Galβ1-3(Fucα1-4)GlcNAcβ1-PAA	Glycotech	08-042		60	Core2	PAA	Galβ1-3(GlcNAcβ1-6)GalNAcα1-PAA	Glycotech	01-083
	13	Lex	PAA	Galβ1-4(Fucα1-3)GlcNAcβ1-PAA	Glycotech	01-036		61	Core3	PAA	GlcNAcβ1-3GalNAcα1-PAA	Glycotech	01-071
	14	Ley	PAA	Fucα1-2Galβ1-4(Fucα1-3)GlcNAcβ1-PAA	Glycotech	08-043		62	Core4	PAA	GlcNAcβ1-3(GlcNAcβ1-6)GalNAcα1-PAA	Glycotech	01-089
	15	αNeu5Ac	PAA	Neu5Acα2-PAA	Glycotech	01-012		63	Forssman disaccharide	PAA	GalNAcα1-3GalNAcβ1-PAA	Glycotech	01-026
	16	αNeu5Gc	PAA	Neu5Gcα2-PAA	Glycotech	01-051		64	Core6	PAA	GlcNAcβ1-6GalNAcα1-PAA	Glycotech	01-072
	17	Sia2	PAA	Neu5Acα2-8Neu5Acα2-PAA	Glycotech	08-064		65	Core8	PAA	Galα1-3GalNAcα1-PAA	Glycotech	01-028
	18	Sia3	PAA	Neu5Acα2-8Neu5Acα2-8Neu5Acα2-PAA	Glycotech	01-081		66	[3’S]Core1	PAA	(3OSO3)Galβ1-3GalNAcα1-PAA	Glycotech	08-069
	19	3'SiaLec	PAA	Neu5Acα2-3Galβ1-3GlcNAcβ1-PAA	Glycotech	01-078		67	Galβ-Core3	PAA	Galβ1-4GlcNAcβ1-3GalNAcα1-PAA	Glycotech	01-116
	20	3'SL	PAA	Neu5Acα2-3Galβ1-4Glcβ1-PAA	Glycotech	01-038		68	Asialo-BSM	Glycoprotein	Asialo bovine submaxillary mucin (Tn)	Sigma	M3895 (Acid-treated)
	21	3'SLN	PAA	Neu5Acα2-3Galβ1-4GlcNAcβ1-PAA	Glycotech	01-077		69	Asialo-GP	Glycoprotein	Asialo human glycophorin MN (T)	Sigma	A9791 (Acid-treated)
	22	sLea	PAA	Neu5Acα2-3Galβ1-3(Fucα1-4)GlcNAcβ1-PAA	Glycotech	08-044		70	STn	PAA	Neu5Acα2-6GalNAcα1-PAA	Glycotech	01-059
	23	sLex	PAA	Neu5Acα2-3Galβ1-4(Fucα1-3)GlcNAcβ1-PAA	Glycotech	01-045		71	STn (Gc)	PAA	Neu5Gcα2-6GalNAcα1-PAA	Glycotech	01-107
	24	6'SL	PAA	Neu5Acα2-6Galβ1-4Glcβ1-PAA	Glycotech	01-039		72	ST	PAA	Neu5Acα2-3Galβ1-3GalNAcα1-PAA	Glycotech	01-088
	25	FET	Glycoprotein	Fetuin (complex-type N-glycans and O-glycans)	Sigma	F3004		73	Siaα2-6Core 1	PAA	Galβ1-3(Neu5Acα2-6)GalNAcα1-PAA	Glycotech	01-113
	26	AGP	Glycoprotein	α1-acid glycoprotein (complex-type N-glycans )	Sigma	G9885		74	BSM	Glycoprotein	Bovine submaxillary mucin (Sialyl Tn)	Sigma	M3895
	27	TF	Glycoprotein	Transferrin (complex-type N-glycans)	Sigma	T3309		75	GP	Glycoprotein	Human glycophorin (Disialyl T and sialyl Tn)	Sigma	G5017
	28	TG	Glycoprotein	Porcine thyroglobulin (complex and high-mannnose-type N-glycans, and O-glycans)	Sigma	T1126		76	αGal	PAA	Galα1-PAA	Glycotech	01-003
	29	βGal	PAA	Galβ1-PAA	Glycotech	01-004		77	Galα1-2Gal	PAA	Galα1-2Galβ1-PAA	Glycotech	01-056
	30	[3S]βGal	PAA	(3OSO3)Galβ1-PAA	Glycotech	01-015		78	Galα1-3Gal	PAA	Galα1-3Galβ1-PAA	Glycotech	01-018
	31	A-di	PAA	GalNAcα1-3Galβ1-PAA	Glycotech	01-017		79	Galα1-3Lac	PAA	Galα1-3Galβ1-4Glcβ1-PAA	Glycotech	01-075
	32	Lac	PAA	Galβ1-4Glcβ1-PAA	Glycotech	01-021		80	Galα1-3LN	PAA	Galα1-3Galβ1-4GlcNAcβ1-PAA	Glycotech	01-079
	33	Lec	PAA	Galβ1-3GlcNAcβ1-PAA	Glycotech	01-020		81	Galα1-4LN	PAA	Galα1-4Galβ1-4GlcNAcβ1-PAA	Glycotech	01-110
	34	[3'S]Lec	PAA	(3OSO3)Galβ1-3GlcNAcβ1-PAA	Glycotech	01-062		82	Melibiose	PAA	Galα1-6Glcβ1-PAA	Glycotech	01-063
	35	LN	PAA	Galβ1-4GlcNAcβ1-PAA	Glycotech	01-022		83	αGlc	PAA	Glcα1-PAA	Glycotech	01-001
	36	[3'S]LN	PAA	(3OSO3)Galβ1-4GlcNAcβ1-PAA	Glycotech	01-061		84	βGlc	PAA	Glcβ1-PAA	Glycotech	01-002
	37	[6S]LN	PAA	Galβ1-4(6OSO3)GlcNAcβ1-PAA	Glycotech	01-066		85	Maltose	PAA	Glcα1-4Glcβ1-PAA	Glycotech	01-054
	38	[6'S]LN	PAA	(6OSO3)Galβ1-4GlcNAcβ1-PAA	Glycotech	01-068		86	-	-	-	-	-
	39	βGalNAc	PAA	GalNAcβ1-PAA	Glycotech	01-011		87	CSA	BSA	Chondoroitin sulfate A-BSA	Seikagaku	400655
	40	di-GalNAcβ	PAA	GalNAcβ1-3GalNAcβ1-PAA	Glycotech	01-070		88	CSB	BSA	Chondoroitin sulfate B-BSA	Seikagaku	400660
	41	LDN	PAA	GalNAcβ1-4GlcNAcβ1-PAA	Glycotech	01-129		89	HS	BSA	Heparan sulfate-BSA	Seikagaku	400700
	42	GA2	PAA	GalNAcβ1-4Galβ1-4Glcβ1-PAA	Glycotech	01-074		90	HP	BSA	Heparin-BSA	Calbiochem	375095
	43	Asialo-FET	Glycoprotein	Asialo fetuin (desialylated complex-type N- and O-glycans)	Sigma	F3004 (Acid-treated)		91	KS	BSA	Keratan sulfate-BSA	Seikagaku	400760
	44	Asialo-AGP	Glycoprotein	Asialo α1-acid glycoprotein (desialylated complex-type N-glycans)	Sigma	G9885 (Acid-treated)		92	αRha	PAA	Rhamnoseα1-PAA	Glycotech	01-008
	45	Asialo-TF	Glycoprotein	Asialo transferrin (desialylated complex-type N-glycans)	Sigma	T3309 (Acid-treated)		93	Mannan (SC)	Glycoprotein	S. cerevisiae mannan	Sigma	M7504
	46	Asialo-TG	Glycoprotein	Asialo porcine thyroglobulin (desialylated complex-type N-glycans, high-mannose-type N-glycans)	Sigma	T1126 (Acid-treated)		94	Mannan (CA)	Glycoprotein	C.albicans mannan	Takara	MG001
	47	βGlcNAc	PAA	GlcNAcβ1-PAA	Glycotech	01-009		95	Zymosan	Glycoprotein	Zymosan	Sigma	Z4250
	48	[6S]βGlcNAc	PAA	(6OSO3)GlcNAcβ1-PAA	Glycotech	01-016		96	Chitobiose	PAA	GlcNAcβ1-4GlcNAcβ1-PAA	Glycotech	08-057
								97	BSA	BSA	-	Sigma	A7638
								98	Negative PAA	PAA	-	Glycotech	01-000
