# Supplementary material for: Gut mucin fucosylation dictates the entry of botulinum toxin complexes
Source: Nat Commun. 2025 Nov 25;16:10442. doi: 10.1038/s41467-025-65384-w (PMC12647801; doi:10.1038/s41467-025-65384-w)
Supplement: Supplementary file 6 — Source Data [file 41467_2025_65384_MOESM6_ESM.xlsx]

## Sheet: Fig. 1a
Number of survival
IP				IG
time (hour)	A-62A	B-Okra		time (hour)	A-62A_50ng	A-62A_1000ng	B-Okra_50ng	B-Okra_1000ng
0	5	5		0	5	5	5	5
12	5	5		12	5	5	5	0
24	2	4		24	5	5	2	0
36	0	1		36	5	5	1	0
48	0	0		48	5	5	0	0
60	0	0		60	5	3	0	0
72	0	0		72	5	3	0	0
84	0	0		84	5	2	0	0
96	0	0		96	5	1	0	0
108	0	0		108	5	1	0	0
120	0	0		120	5	1	0	0

## Sheet: Fig. 1d
Band intensity
		A-62A	B-Okra
BSA	1	3207.28	3494.72
	2	3952.82	3801.6
	3	4362.11	5441.67
PGM	1	3504.7	4596.43
	2	3483.58	4452.84
	3	2570.28	5229.08

## Sheet: Fig. 1f
Abs. 405 nm
	blank	vehicle #1	vehicle #2	vehicle #3	vehicle #4	NAC #1	NAC #2	NAC #3	NAC #4
1	0.051	0.442	0.778	0.692	0.576	0.421	0.178	0.267	0.219
2	0.051	0.446	0.867	0.715	0.584	0.424	0.183	0.272	0.216
3	0.055	0.44	0.773	0.688	0.569	0.413	0.184	0.273	0.222

## Sheet: Fig. 1h
Number of survival
	L-PTC/A-62A	L-PTC/A-62A	L-PTC/B-Okra	L-PTC/B-Okra
time (hour)	Vehicle	NAC	Vehicle	NAC
0	5	5	5	5
6	5	5	5	5
12	5	5	5	5
18	5	5	5	5
24	5	5	5	5
36	5	1	2	3
48	5	1	0	1
60	3	1	0	0
72	3	0	0	0
84	2	0	0	0
96	2	0	0	0
108	2	0	0	0
120	2	0	0	0

## Sheet: Fig. 2a
Abs. 405 nm
	blank	L-PTC/A-62A
1	0.142	0.755
2	0.143	0.732
3	0.137	0.737
	blank	M-PTC/A-62A
1	0.14	0.135
2	0.141	0.138
3	0.155	0.149
	blank	L-PTC/B-Okra
1	0.124	0.167
2	0.11	0.153
3	0.113	0.141
	blank	M-PTC/B-Okra
1	0.121	0.124
2	0.118	0.129
3	0.134	0.146

## Sheet: Fig. 2b
Abs. 405 nm
	blank	HA/A-62A
1	0.061	1.357
2	0.061	1.35
3	0.061	1.375
	blank	HA/B-okra
1	0.06	0.099
2	0.062	0.104
3	0.061	0.111

## Sheet: Fig. 2e
Number of survival
IP	rL-PTC			IG	rL-PTC
time (hour)	BA	BB		time (hour)	BA	BB
0	10	10		0	35	28
1	10	10		1	35	28
13	10	10		13	35	28
25	8	6		25	35	28
37	0	0		37	35	18
49	0	0		49	34	14
61	0	0		61	33	10
73	0	0		73	33	9
85	0	0		85	33	5
97	0	0		97	33	3
109	0	0		109	33	3
121	0	0		121	33	3

## Sheet: Fig. 2g
Abs. 405 nm
HA/A-62A	blank	WT	N285A	R528A	NRA	H281N	R619K	HNRK
1	0.063	1.5	0.16	1.327	0.243	0.078	1.404	0.144
2	0.064	1.505	0.166	1.338	0.241	0.077	1.423	0.148
3	0.065	1.586	0.164	1.347	0.238	0.094	1.526	0.165
HA/B-Okra	blank	WT	N286A	R528A	NRA	N282H	K619R	NHKR
1	0.066	0.343	0.068	0.249	0.068	1.184	0.478	1.21
2	0.063	0.311	0.064	0.239	0.061	1.179	0.356	1.199
3	0.064	0.342	0.065	0.249	0.061	1.207	0.358	1.195

## Sheet: Fig. 3a
Abs. 405 nm with HA/A-62A
	blank	Vehicle	Gal	Lac	GalNAc	Sia	3SL	6SL	Fuc	2FL	Man	Glc	GlcNAc
1	0.056	1.335	0.492	0.105	0.39	1.341	1.329	1.309	1.357	0.132	1.295	1.284	1.378
2	0.057	1.332	0.498	0.105	0.417	1.345	1.363	1.303	1.319	0.136	1.313	1.312	1.395
3	0.056	1.343	0.498	0.102	0.409	1.347	1.392	1.308	1.341	0.136	1.305	1.322	1.388
Abs. 405 nm with HA/B-okra
	blank	Vehicle	Gal	Lac	GalNAc	Sia	3SL	6SL	Fuc	2FL	Man	Glc	GlcNAc
1	0.05	0.207	0.079	0.072	0.182	0.195	0.198	0.189	0.188	0.126	0.205	0.21	0.206
2	0.05	0.201	0.077	0.071	0.178	0.203	0.205	0.186	0.189	0.125	0.2	0.204	0.206
3	0.051	0.205	0.078	0.069	0.18	0.202	0.21	0.183	0.19	0.128	0.201	0.203	0.2

## Sheet: Fig. 3b
Abs. 405 nm
HA/A-62A					HA/B-Okra
	1	2	3			1	2	3
blank	0.076	0.073			blank	0.076	0.073
vehicle	1.303	1.304	1.3		vehicle	0.2665	0.2735	0.3025
PNA	1.24	1.24	1.242		PNA	0.2185	0.2065	0.1985
SBA	1.226	1.231	1.234		SBA	0.2175	0.2285	0.2535
DBA	1.2	1.198	1.209		DBA	0.2785	0.2595	0.2445
ConA	1.174	1.152	1.16		ConA	0.2465	0.2315	0.2255
LCA	1.14	1.163	1.143		LCA	0.1945	0.1965	0.2135
LTL	1.171	1.167	1.193		LTL	0.2525	0.2345	0.2305
UEA-I	0.724	0.693	0.713		UEA-I	0.2115	0.2225	0.2375
DSA	1.163	1.171	1.159		DSA	0.2315	0.2275	0.2095
WGA	0.458	0.464	0.474		WGA	0.0395	0.0325	0.0265
MAM	1.182	1.159	1.161		MAM	0.2485	0.2245	0.2185
SSA	1.226	1.216	1.231		SSA	0.2875	0.2535	0.2525

[truncated: 16 more sheets: Fig. 3c, Fig. 3d, Fig. 3f & S8, Fig. 3g, Fig. 3h, Fig. 4a, Fig. 4b & Fig. S10, Fig. 4c, Fig. S2c, Fig. S2d, Fig. S3d, Fig. S3e, Fig. S6, Fig. S9b, Fig. S9c, Fig. S11cd]
